# Supplementary material for: Unravelling sources of fecal pollution in oligotrophic mountain waters: Integrating Escherichia coli enumeration, microbial source tracking, and eDNA analysis
Source: Environ Monit Assess. 2025 Jul 3;197(8):849. doi: 10.1007/s10661-025-14298-7 (PMC12222391; doi:10.1007/s10661-025-14298-7)
Supplement: Supplementary file 2 — Supplementary file2 (XLSX 1566 KB) [file 10661_2025_14298_MOESM2_ESM.xlsx]

## Sheet: in
Unravelling sources of fecal pollution in oligotrophic mountain waters: Integrating Escherichia coli enumeration, microbial source tracking and eDNA analysis
Sharon Maesa*, Martin Andersson-Lib, Jessica Sjöstedtc, Jon Hildahld, Daniel Yue, Norman Neumanne, Monica Odlarea, Anders Jonssona
aMid Sweden University, Faculty of Science, Technology and Media, Department of Ecotechnology and Sustainable Building Engineering, Akademigatan 1, SE-831 25 Östersund, Sweden
bAquaBiota Water Research ABWR AB, Sveavägen 159, SE-113 46 Stockholm, Sweden
cMoRe Research Örnsköldsvik AB, Box 70, SE-891 22 Örnsköldsvik, Sweden
dHjortens Laboratorium, Hyggesvägen 21b, SE-831 48 Östersund, Sweden
eUniversity of Alberta, School of Public Health, 11328 - 89 Ave NW, Edmonton, Alberta, Canada
*Corresponding author: sharon.maes@hotmail.com
Supplementary data 2: Overview of sequences used for logic regression analysis after sequnce alignment, manual editing, and concatenation.
Sample	ompF1	ompF2	ompF3	ompF4	ompF5	ompF6	ompF7	ompF8	ompF9	ompF10	ompF11	ompF12	ompF13	ompF14	ompF15	ompF16	ompF17	ompF18	ompF19	ompF20	ompF21	ompF22	ompF23	ompF24	ompF25	ompF26	ompF27	ompF28	ompF29	ompF30	ompF31	ompF32	ompF33	ompF34	ompF35	ompF36	ompF37	ompF38	ompF39	ompF40	ompF41	ompF42	ompF43	ompF44	ompF45	ompF46	ompF47	ompF48	ompF49
B1	G	A	-	G	C	C	A	G	C	G	C	-	-	C	C	G	C	T	G	G	-	-	-	-	C	T	C	-	T	T	T	T	T	T	T	A	T	-	C	C	T	T	T	C	T	G	T	C	A
B1C	G	A	-	G	C	C	A	G	C	G	C	-	-	C	C	G	C	T	G	G	-	-	-	-	C	T	C	-	T	T	T	T	T	T	T	A	T	-	C	C	T	T	T	C	T	G	T	C	A
B2	G	A	-	G	C	C	A	G	C	G	C	-	-	C	C	G	C	T	G	G	-	-	-	-	C	T	C	-	T	T	T	T	T	T	T	A	T	-	C	C	T	T	T	C	T	G	T	C	A
B25	G	A	-	G	C	C	A	G	C	G	C	-	-	C	T	G	C	T	G	G	-	-	-	-	C	T	C	-	-	T	T	T	T	T	T	A	T	-	C	C	T	T	T	C	T	G	T	C	A
B26	G	A	-	G	C	C	A	G	C	G	C	-	-	C	T	G	C	T	G	G	-	-	-	-	C	T	C	-	-	T	T	T	T	T	T	A	T	-	C	C	T	T	T	C	T	G	T	C	A
B28	G	A	-	G	C	C	A	G	C	G	C	-	-	C	T	G	C	T	G	G	-	-	-	-	C	T	C	-	-	T	T	T	T	T	T	A	T	-	C	C	T	T	T	C	T	G	T	C	A
B29	G	A	-	G	C	C	A	G	C	G	C	-	-	C	T	G	C	T	G	G	-	-	-	-	C	T	C	-	-	T	T	T	T	T	T	A	T	-	C	C	T	T	T	C	T	G	T	C	A
B2C	G	A	-	G	C	C	A	G	C	G	C	-	-	C	C	G	C	T	G	G	-	-	-	-	C	T	C	-	T	T	T	T	T	T	T	A	T	-	C	C	T	T	T	C	T	G	T	C	A
B3	G	A	-	G	C	C	A	G	C	G	C	-	-	C	C	G	C	T	G	G	-	-	-	-	C	T	C	-	T	T	T	T	T	T	T	A	T	-	C	C	T	T	T	C	T	G	T	C	A
B30	G	A	-	G	C	C	A	G	C	G	C	-	-	C	T	G	C	T	G	G	-	-	-	-	C	T	C	-	-	T	T	T	T	T	T	A	T	-	C	C	T	T	T	C	T	G	T	C	A
B31	G	A	-	G	C	C	A	G	C	G	C	-	-	C	T	G	C	T	G	G	-	-	-	-	C	T	C	-	-	T	T	T	T	T	T	A	T	-	C	C	T	T	T	C	T	G	T	C	A
B32	G	A	-	G	C	C	A	G	C	G	C	-	-	C	T	G	C	T	G	G	-	-	-	-	C	T	C	-	-	T	T	T	T	T	T	A	T	-	C	C	T	T	T	C	T	G	T	C	A
B33	G	A	-	G	C	C	A	G	C	G	C	-	-	C	T	G	C	T	G	G	-	-	-	-	C	T	C	-	-	T	T	T	T	T	T	A	T	-	C	C	T	T	T	C	T	G	T	C	A
B34	G	A	-	G	C	C	A	G	C	G	C	-	-	C	T	G	C	T	G	G	-	-	-	-	C	T	C	-	-	T	T	T	T	T	T	A	T	-	C	C	T	T	T	C	T	G	T	C	A
B35	G	A	-	G	C	C	A	G	C	G	C	-	-	C	T	G	C	T	G	G	-	-	-	-	C	T	C	-	-	T	T	T	T	T	T	A	T	-	C	C	T	T	T	C	T	G	T	C	A
B36	G	A	-	G	C	C	A	G	C	G	C	-	-	C	T	G	C	T	G	G	-	-	-	-	C	T	C	-	-	T	T	T	T	T	T	A	T	-	C	C	T	T	T	C	T	G	T	C	A
B37	G	A	-	G	C	C	A	G	C	G	C	-	-	C	T	G	C	T	G	G	-	-	-	-	C	T	C	-	-	T	T	T	T	T	T	A	T	-	C	C	T	T	T	C	T	G	T	C	A
B38	G	A	-	G	C	C	A	G	C	G	C	-	-	C	T	G	C	T	G	G	-	-	-	-	C	T	C	-	-	T	T	T	T	T	T	A	T	-	C	C	T	T	T	C	T	G	T	C	A
B39	G	A	-	G	C	C	A	G	C	G	C	-	-	C	T	G	C	T	G	G	-	-	-	-	C	T	C	-	-	T	T	T	T	T	T	A	T	-	C	C	T	T	T	C	T	G	T	C	A
B3C	G	A	-	G	C	C	A	G	C	G	C	-	-	C	C	G	C	T	G	G	-	-	-	-	C	T	C	-	T	T	T	T	T	T	T	A	T	-	C	C	T	T	T	C	T	G	T	C	A
B4	G	A	-	G	C	C	A	G	C	G	C	-	-	C	C	G	C	T	G	G	-	-	-	-	C	T	C	-	T	T	T	T	T	T	T	A	T	-	C	C	T	T	T	C	T	G	T	C	A
B40	G	A	-	G	C	C	A	G	C	G	C	-	-	C	T	G	C	T	G	G	-	-	-	-	C	T	C	-	-	T	T	T	T	T	T	A	T	-	C	C	T	T	T	C	T	G	T	C	A
B41	G	A	-	G	C	C	A	G	C	G	C	-	-	C	T	G	C	T	G	G	-	-	-	-	C	T	C	-	-	T	T	T	T	T	T	A	T	-	C	C	T	T	T	C	T	G	T	C	A
B42	G	A	-	G	C	C	A	G	C	G	C	-	-	C	T	G	C	T	G	G	-	-	-	-	C	T	C	-	-	T	T	T	T	T	T	A	T	-	C	C	T	T	T	C	T	G	T	C	A
B43	G	A	-	G	C	C	A	G	C	G	C	-	-	C	T	G	C	T	G	G	-	-	-	-	C	T	C	-	-	T	T	T	T	T	T	A	T	-	C	C	T	T	T	C	T	G	T	C	A
B44	G	A	-	G	C	C	A	G	C	G	C	-	-	C	T	G	C	T	G	G	-	-	-	-	C	T	C	-	-	T	T	T	T	T	T	A	T	-	C	C	T	T	T	C	T	G	T	C	A
B46	G	A	-	G	C	C	A	G	C	G	C	-	-	C	C	G	C	T	G	G	-	-	-	-	C	T	C	-	T	T	T	T	T	T	T	A	T	-	C	C	T	T	T	C	T	G	T	C	A
B47	G	A	-	G	C	C	A	G	C	G	C	-	-	C	C	G	C	T	G	G	-	-	-	-	C	T	C	-	T	T	T	T	T	T	T	A	T	-	C	C	T	T	T	C	T	G	T	C	A
B48	G	A	-	G	C	C	A	G	C	G	C	-	-	C	C	G	C	T	G	G	-	-	-	-	C	T	C	-	T	T	T	T	T	T	T	A	T	-	C	C	T	T	T	C	T	G	T	C	A
B49	G	A	-	G	C	C	A	G	C	G	C	-	-	C	C	G	C	T	G	G	-	-	-	-	C	T	C	-	T	T	T	T	T	T	T	A	T	-	C	C	T	T	T	C	T	G	T	C	A
B5	G	A	-	G	C	C	A	G	C	G	C	-	-	C	C	G	C	T	G	G	-	-	-	-	C	T	C	-	T	T	T	T	T	T	T	A	T	-	C	C	T	T	T	C	T	G	T	C	A
B50	G	A	-	G	C	C	A	G	C	G	C	-	-	C	C	G	C	T	G	G	-	-	-	-	C	T	C	-	T	T	T	T	T	T	T	A	T	-	C	C	T	T	T	C	T	G	T	C	A
B51	G	A	-	G	C	C	A	G	C	G	C	-	-	C	C	G	C	T	G	G	-	-	-	-	C	T	C	-	T	T	T	T	T	T	T	A	T	-	C	C	T	T	T	C	T	G	T	C	A
B52	G	A	-	G	C	C	A	G	C	G	C	-	-	C	C	G	C	T	G	G	-	-	-	-	C	T	C	-	T	T	T	T	T	T	T	A	T	-	C	C	T	T	T	C	T	G	T	C	A
B53	G	A	-	G	C	C	A	G	C	G	C	-	-	C	C	G	C	T	G	G	-	-	-	-	C	T	C	-	T	T	T	T	T	T	T	A	T	-	C	C	T	T	T	C	T	G	T	C	A
B54	G	A	-	G	C	C	A	G	C	G	C	-	-	C	C	G	C	T	G	G	-	-	-	-	C	T	C	-	T	T	T	T	T	T	T	A	T	-	C	C	T	T	T	C	T	G	T	C	A
B55	G	A	-	G	C	C	A	G	C	G	C	-	-	C	C	G	C	T	G	G	-	-	-	-	C	T	C	-	T	T	T	T	T	T	T	A	T	-	C	C	T	T	T	C	T	G	T	C	A
B56	G	A	-	G	C	C	A	G	C	G	C	-	-	C	C	G	C	T	G	G	-	-	-	-	C	T	C	-	T	T	T	T	T	T	T	A	T	-	C	C	T	T	T	C	T	G	T	C	A
B58	G	A	-	G	C	C	A	G	C	G	C	-	-	C	C	G	C	T	G	G	-	-	-	-	C	T	C	-	T	T	T	T	T	T	T	A	T	-	C	C	T	T	T	C	T	G	T	C	A
B59	G	A	-	G	C	C	A	G	C	G	C	-	-	C	C	G	C	T	G	G	-	-	-	-	C	T	C	-	T	T	T	T	T	T	T	A	T	-	C	C	T	T	T	C	T	G	T	C	A
B60	G	A	-	G	C	C	A	G	C	G	C	-	-	C	C	G	C	T	G	G	-	-	-	-	C	T	C	-	T	T	T	T	T	T	T	A	T	-	C	C	T	T	T	C	T	G	T	C	A
B62	G	A	-	G	C	C	A	G	C	G	C	-	-	C	C	G	C	T	G	G	-	-	-	-	C	T	C	-	T	T	T	T	T	T	T	A	T	-	C	C	T	T	T	C	T	G	T	C	A
B63	G	A	-	G	C	C	A	G	C	G	C	-	-	C	T	G	C	T	G	G	-	-	-	-	C	T	C	-	-	T	T	T	T	T	T	A	T	-	C	C	T	T	T	C	T	G	T	C	A
B65	G	A	-	G	C	C	A	G	C	G	C	-	-	C	T	G	C	T	G	G	-	-	-	-	C	T	C	-	-	T	T	T	T	T	T	A	T	-	C	C	T	T	T	C	T	G	T	C	A
H 022137715.1 NA	G	A	-	G	C	C	A	G	C	A	C	-	-	C	C	G	C	T	G	G	-	-	-	-	C	T	C	-	T	T	T	T	T	T	T	A	T	-	C	C	T	T	T	C	T	G	T	C	A
H 4ASM1050941v1	G	A	-	G	C	C	A	G	C	G	C	-	-	C	C	G	C	T	G	G	-	-	-	-	C	T	C	-	T	T	T	T	T	T	T	A	T	-	C	T	T	T	T	C	T	G	T	C	A
H 6 ASM287973v1	G	A	-	G	C	C	A	G	C	G	C	-	-	C	C	G	C	T	G	G	-	-	-	-	C	T	C	-	T	T	T	T	T	T	T	A	T	-	C	T	T	T	T	C	T	G	T	C	A
H ASM1203787v1	G	A	-	G	C	C	A	G	C	G	C	-	-	C	C	G	C	T	G	G	-	-	-	-	C	T	C	-	T	T	T	T	T	T	T	A	T	-	C	C	T	T	T	C	T	G	T	C	A
H ASM1432740v1	G	A	-	G	C	C	A	G	C	G	C	-	-	C	C	G	C	T	G	G	-	-	-	-	C	T	C	-	T	T	T	T	T	T	T	A	T	-	C	C	T	T	T	C	T	G	T	C	A
H ASM1432766v1	G	A	-	G	C	C	A	G	C	G	C	-	-	C	C	G	C	T	G	G	-	-	-	-	C	T	C	-	T	T	T	T	T	T	T	A	T	-	C	C	T	T	T	C	T	G	T	C	A
H ASM2122897v1	G	A	-	G	C	C	A	G	C	G	C	-	-	C	C	G	C	T	G	G	-	-	-	-	C	T	C	-	T	T	T	T	T	T	T	A	T	-	C	C	T	T	T	C	T	G	T	C	A
H ASM223728v1	G	A	-	G	C	C	A	G	C	G	C	-	-	C	C	G	C	T	G	G	-	-	-	-	C	T	C	-	T	T	T	T	T	T	T	A	T	-	C	T	T	T	T	C	T	G	T	C	A
H ASM228474v1	G	A	-	G	C	C	A	G	C	G	C	-	-	C	T	G	C	T	G	G	-	-	-	-	C	T	C	-	-	T	T	T	T	T	T	A	T	-	C	C	T	T	T	C	T	G	T	C	A
H ASM228477v1	G	A	-	G	C	C	A	G	C	G	C	-	-	C	C	G	C	T	G	G	-	-	-	-	C	T	C	-	T	T	T	T	T	T	T	A	T	-	C	T	T	T	T	C	T	G	T	C	A
H ASM228481v1	G	A	-	G	C	C	A	G	C	G	C	-	-	C	C	G	C	T	G	G	-	-	-	-	C	T	C	-	T	T	T	T	T	T	T	A	T	-	C	C	T	T	T	C	T	G	T	C	A
H ASM302088v1	G	A	-	G	C	C	A	G	C	G	C	-	-	C	C	G	C	T	G	G	-	-	-	-	C	T	C	-	T	T	T	T	T	T	T	A	T	-	C	C	T	T	T	C	T	G	T	C	A
H ASM357076v1	G	A	-	G	C	C	A	G	C	G	C	-	-	C	T	G	C	T	G	G	-	-	-	-	C	T	C	-	-	T	T	T	T	T	T	A	T	-	C	C	T	T	T	C	T	G	T	C	A
H ASM74325v1	G	A	-	G	C	C	A	G	C	G	C	-	-	C	C	G	C	T	G	G	-	-	-	-	C	T	C	-	T	T	T	T	T	T	T	A	T	-	C	C	T	T	T	C	T	G	T	C	A
H PDT000845131.1	G	A	-	G	C	C	A	G	C	G	C	-	-	C	C	G	C	T	G	G	-	-	-	-	C	T	C	-	T	T	T	T	T	T	T	A	T	-	C	C	T	T	T	C	T	G	T	C	A
H PDT000845136.1	G	A	-	G	C	C	A	G	C	G	C	-	-	C	C	G	C	T	G	G	-	-	-	-	C	T	C	-	T	T	T	T	T	T	T	A	T	-	C	C	T	T	T	C	T	G	T	C	A
H PDT001044328.1	G	A	-	G	C	C	A	G	C	G	C	-	-	C	T	G	C	T	G	G	-	-	-	-	C	T	C	-	-	T	T	T	T	T	T	A	T	-	C	C	T	T	T	C	T	G	T	C	A
H PDT001044354.1	G	A	-	G	C	C	A	G	C	G	C	-	-	C	T	G	C	T	G	G	-	-	-	-	C	T	C	-	-	T	T	T	T	T	T	A	T	-	C	C	T	T	T	C	T	G	T	C	A
H PDT001084317.1	G	A	-	G	C	C	A	G	C	G	C	-	-	C	C	G	C	T	G	G	-	-	-	-	C	T	C	-	T	T	T	T	T	T	T	A	T	-	C	C	T	T	T	C	T	G	T	C	A
H PDT001223568.1	G	A	-	G	C	C	A	G	C	G	C	-	-	A	C	G	C	T	G	G	-	-	-	-	C	T	C	-	T	T	T	T	T	T	T	A	T	-	C	C	T	T	T	C	T	G	T	C	A
H1	G	A	-	G	C	C	A	G	C	A	C	-	-	C	C	G	C	T	G	G	-	-	-	-	C	T	C	-	T	T	T	T	T	T	T	A	T	-	C	C	T	T	T	C	T	G	T	C	A
H100 cana	G	A	-	G	C	C	A	G	C	G	C	-	-	C	T	G	C	T	G	G	-	-	-	-	C	T	C	-	-	T	T	T	T	T	T	A	T	-	C	C	T	T	T	C	T	G	T	C	A
H101cana	G	A	-	G	C	C	A	G	C	G	C	-	-	C	C	G	C	T	G	G	-	-	-	-	C	T	C	-	T	T	T	T	T	T	T	A	T	-	C	C	T	T	T	C	T	G	T	C	A
H102cana	G	A	-	G	C	C	A	G	C	G	C	-	-	C	C	G	C	T	G	G	-	-	-	-	C	T	C	-	T	T	T	T	T	T	T	A	T	-	C	C	T	T	T	C	T	G	T	C	A
H103cana	G	A	-	G	C	C	A	G	C	G	C	-	-	C	C	G	C	T	G	G	-	-	-	-	C	T	C	-	T	T	T	T	T	T	T	A	T	-	C	T	T	T	T	C	T	G	T	C	A
H104cana	G	A	-	G	C	C	A	G	C	G	C	-	-	C	C	G	C	T	G	G	-	-	-	-	C	T	C	-	T	T	T	T	T	T	T	A	T	-	C	T	T	T	T	C	T	G	T	C	A
H105cana	G	A	-	G	C	C	A	G	C	G	C	-	-	C	C	G	C	T	G	G	-	-	-	-	C	T	C	-	T	T	T	T	T	T	T	A	T	-	C	C	T	T	T	C	T	G	T	C	A
H106cana	G	A	-	G	C	C	A	G	C	G	C	-	-	C	C	G	C	T	G	G	-	-	-	-	C	T	C	-	T	T	T	T	T	T	T	A	T	-	C	C	T	T	T	C	T	G	T	C	A
H107cana	G	A	-	G	C	C	A	G	C	G	C	-	-	C	C	G	C	T	G	G	-	-	-	-	C	T	C	-	T	T	T	T	T	T	T	A	T	-	C	C	T	T	T	C	T	G	T	C	A
H108cana	G	A	-	G	C	C	A	G	C	G	C	-	-	C	C	G	C	T	G	G	-	-	-	-	C	T	C	-	T	T	T	T	T	T	T	A	T	-	C	C	T	T	T	C	T	G	T	C	A
H109cana	G	A	-	G	C	C	A	G	C	G	C	-	-	C	C	G	C	T	G	G	-	-	-	-	C	T	C	-	T	T	T	T	T	T	T	A	T	-	C	T	T	T	T	C	T	G	T	C	A
H10cana	G	A	A	G	C	C	A	G	C	G	C	-	-	C	C	G	C	T	G	G	-	-	-	-	C	T	C	-	-	T	T	T	T	T	T	A	T	-	C	T	T	T	T	C	T	G	T	C	A
H110cana	G	A	-	G	C	C	A	G	C	G	C	-	-	C	C	G	C	T	G	G	-	-	-	-	C	T	C	-	T	T	T	T	T	T	T	A	T	-	C	C	T	T	T	C	T	G	T	C	A
H111cana	G	A	-	G	C	C	A	G	C	G	C	-	-	C	C	G	C	T	G	G	-	-	-	-	C	T	C	-	T	T	T	T	T	T	T	A	T	-	C	C	T	T	T	C	T	G	T	C	A
H112cana	G	A	-	G	C	C	A	G	C	G	C	-	-	C	C	G	C	T	G	G	-	-	-	-	C	T	C	-	T	T	T	T	T	T	T	A	T	-	C	C	T	T	T	C	T	G	T	C	A
H114cana	G	A	-	G	C	C	A	G	C	G	C	-	-	C	C	G	C	T	G	G	-	-	-	-	C	T	C	-	T	T	T	T	T	T	T	A	T	-	C	C	T	T	T	C	T	G	T	C	A
H115cana	G	A	-	G	C	C	A	G	C	G	C	-	-	C	C	G	C	T	G	G	-	-	-	-	C	T	C	-	T	T	T	T	T	T	T	A	T	-	C	C	T	T	T	C	T	G	T	C	A
H117cana	G	A	-	G	C	C	A	G	C	G	C	-	-	C	C	G	C	T	G	G	-	-	-	-	C	T	C	-	T	T	T	T	T	T	T	A	T	-	C	C	T	T	T	C	T	G	T	C	A
H118cana	G	A	-	G	C	C	A	G	C	G	C	-	-	C	C	G	C	T	G	G	-	-	-	-	C	T	C	-	T	T	T	T	T	T	T	A	T	-	C	C	T	T	T	C	T	G	T	C	A
H11cana	G	A	A	G	C	C	A	G	C	G	C	-	-	C	C	G	C	T	G	G	-	-	-	-	C	T	C	-	T	T	T	T	T	T	T	A	T	-	C	C	T	T	T	C	T	G	T	C	A
H121cana	G	A	-	G	C	C	A	G	C	G	C	-	-	C	C	G	C	T	G	G	-	-	-	-	C	T	C	-	T	T	T	T	T	T	T	A	T	-	C	T	T	T	T	C	T	G	T	C	A
H122cana	G	A	-	G	C	C	A	G	C	G	C	-	-	C	C	G	C	T	G	G	-	-	-	-	C	T	C	-	T	T	T	T	T	T	T	A	T	-	C	T	T	T	T	C	T	G	T	C	A
H124cana	G	A	-	G	C	C	A	G	C	G	C	-	-	C	C	G	C	T	G	G	-	-	-	-	C	T	C	-	T	T	T	T	T	T	T	A	T	-	C	C	T	T	T	C	T	G	T	C	A
H125cana	G	A	-	G	C	C	A	G	C	G	C	-	-	C	C	G	C	T	G	G	-	-	-	-	C	T	C	-	T	T	T	T	T	T	T	A	T	-	C	C	T	T	T	C	T	G	T	C	A
H126cana	G	A	-	G	C	C	A	G	C	G	C	-	-	C	C	G	C	T	G	G	-	-	-	-	C	T	C	-	T	T	T	T	T	T	T	A	T	-	C	T	T	T	T	C	T	G	T	C	A
H127cana	G	A	-	G	C	C	A	G	C	G	C	-	-	C	C	G	C	T	G	G	-	-	-	-	C	T	C	-	T	T	T	T	T	T	T	A	T	-	C	C	T	T	T	C	T	G	T	C	A
H12cana	G	A	-	G	C	C	A	G	C	G	C	-	-	C	C	G	C	T	G	G	-	-	-	-	C	T	C	-	T	T	T	T	T	T	T	A	T	-	C	C	T	T	T	C	T	G	T	C	A
H13	G	A	-	G	C	C	A	G	C	G	C	-	-	C	T	G	C	T	G	G	-	-	-	-	C	T	C	-	-	T	T	T	T	T	T	A	T	-	C	C	T	T	T	C	T	G	T	C	A
H13cana	G	A	A	G	C	C	A	G	C	G	C	-	-	C	C	G	C	T	G	G	-	-	-	-	C	T	C	-	T	T	T	T	T	T	T	A	T	-	C	C	T	T	T	C	T	G	T	C	A
H14cana	G	A	A	G	C	C	A	G	C	G	C	-	-	C	C	G	C	T	G	G	-	-	-	-	C	T	C	-	T	T	T	T	T	T	T	A	T	-	C	C	T	T	T	C	T	G	T	C	A
H15cana	G	A	A	G	C	C	A	G	C	G	C	-	-	C	C	G	C	T	G	G	-	-	-	-	C	T	C	-	T	T	T	T	T	T	T	A	T	-	C	C	T	T	T	C	T	G	T	C	A
H16cana	G	A	A	G	C	C	A	G	C	G	C	-	-	C	C	G	C	T	G	G	-	-	-	-	C	T	C	-	T	T	T	T	T	T	T	A	T	-	C	C	T	T	T	C	T	G	T	C	A
H17cana	G	A	A	G	C	C	A	G	C	G	C	-	-	C	C	G	C	T	G	G	-	-	-	-	C	T	C	-	T	T	T	T	T	T	T	A	T	-	C	C	T	T	T	C	T	G	T	C	A
H18cana	G	A	A	G	C	C	A	G	C	A	C	-	-	C	C	G	C	T	G	G	-	-	-	-	C	T	C	-	T	T	T	T	T	T	T	A	T	-	C	C	T	T	T	C	T	G	T	C	A
H19cana	G	A	-	G	C	C	A	G	C	G	C	-	-	C	T	G	C	T	G	G	-	-	-	-	C	T	C	-	-	T	T	T	T	T	T	A	T	-	C	C	T	T	T	C	T	G	T	C	A
H2	G	A	-	G	C	C	A	G	C	G	C	-	-	C	C	G	C	T	G	G	-	-	-	-	C	T	C	-	-	T	T	T	T	T	T	A	T	-	C	C	T	T	T	C	T	G	T	C	A
H20cana	G	A	-	G	C	C	A	G	C	G	C	-	-	C	C	G	C	T	G	G	-	-	-	-	C	T	C	-	T	T	T	T	T	T	T	A	T	-	C	C	T	T	T	C	T	G	T	C	A
H21cana	G	A	A	G	C	C	A	G	C	A	C	-	-	C	C	G	C	T	G	G	-	-	-	-	C	T	C	-	T	T	T	T	T	T	T	A	T	-	C	C	T	T	T	C	T	G	T	C	A
H22cana	G	A	-	G	C	C	A	G	C	G	C	-	-	C	C	G	C	T	G	G	-	-	-	-	C	T	C	-	T	T	T	T	T	T	T	A	T	-	C	C	T	T	T	C	T	G	T	C	A
H23cana	G	A	-	G	C	C	A	G	C	G	C	-	-	C	C	G	C	T	G	G	-	-	-	-	C	T	C	-	T	T	T	T	T	T	T	A	T	-	C	C	T	T	T	C	T	G	T	C	A
H24cana	G	A	A	G	C	C	A	G	C	G	C	-	-	C	C	G	C	T	G	G	-	-	-	-	C	T	C	-	T	T	T	T	T	T	T	A	T	-	C	C	T	T	T	C	T	G	T	C	A
H25cana	G	A	-	G	C	C	A	G	C	G	C	-	-	C	T	G	C	T	G	G	-	-	-	-	C	T	C	-	-	T	T	T	T	T	T	A	T	-	C	C	T	T	T	C	T	G	T	C	A
H26cana	G	A	-	G	C	C	A	G	C	G	C	-	-	C	C	G	C	T	G	G	-	-	-	-	C	T	C	-	T	T	T	T	T	T	T	A	T	-	C	C	T	T	T	C	T	G	T	C	A
H27cana	G	A	A	G	C	C	A	G	C	G	C	-	-	A	C	G	C	T	G	G	-	-	-	-	C	T	C	-	T	T	T	T	T	T	T	A	T	-	C	C	T	T	T	C	T	G	T	C	A
H28cana	G	A	A	G	C	C	A	G	C	G	C	-	-	C	C	G	C	T	G	G	-	-	-	-	C	T	C	-	T	T	T	T	T	T	T	A	T	-	C	C	T	T	T	C	T	G	T	C	A
H29cana	G	A	-	G	C	C	A	G	C	G	C	-	-	C	C	G	C	T	G	G	-	-	-	-	C	T	C	-	T	T	T	T	T	T	T	A	T	-	C	C	T	T	T	C	T	G	T	C	A
H3	G	A	-	G	C	C	A	G	C	A	C	-	-	C	C	G	C	T	G	G	-	-	-	-	C	T	C	-	T	T	T	T	T	T	T	A	T	-	C	C	T	T	T	C	T	G	T	C	A
H30cana	G	A	A	G	C	C	A	G	C	G	C	-	-	C	C	G	C	T	G	G	-	-	-	-	C	T	C	-	T	T	T	T	T	T	T	A	T	-	C	C	T	T	T	C	T	G	T	C	A
H31cana	G	A	-	G	C	C	A	G	C	G	C	-	-	C	C	G	C	T	G	G	-	-	-	-	C	T	C	-	T	T	T	T	T	T	T	A	T	-	C	C	T	T	T	C	T	G	T	C	A
H32cana	G	A	-	G	C	C	A	G	C	G	C	-	-	C	C	G	C	T	G	G	-	-	-	-	C	T	C	-	T	T	T	T	T	T	T	A	T	-	C	C	T	T	T	C	T	G	T	C	A
H34cana	G	A	A	G	C	C	A	G	C	G	C	-	-	C	C	G	C	T	G	G	-	-	-	-	C	T	C	-	T	T	T	T	T	T	T	A	T	-	C	C	T	T	T	C	T	G	T	C	A
H35cana	G	A	A	G	C	C	A	G	C	G	C	-	-	A	C	G	C	T	G	G	-	-	-	-	C	T	C	-	T	T	T	T	T	T	T	A	T	-	C	C	T	T	T	C	T	G	T	C	A
H36cana	G	A	A	G	C	C	A	G	C	G	C	-	-	C	C	G	C	T	G	G	-	-	-	-	C	T	C	-	T	T	T	T	T	T	T	A	T	-	C	C	T	T	T	C	T	G	T	C	A
H38cana	G	A	A	G	C	C	A	G	C	G	C	-	-	C	T	G	C	T	G	G	-	-	-	-	C	T	C	-	-	T	T	T	T	T	T	A	T	-	C	C	T	T	T	C	T	G	T	C	A
H39cana	G	A	-	G	C	C	A	G	C	G	C	-	-	C	C	G	C	T	G	G	-	-	-	-	C	T	C	-	T	T	T	T	T	T	T	A	T	-	C	C	T	T	T	C	T	G	T	C	A
H3cana	G	A	A	G	C	C	A	G	C	G	C	-	-	C	T	G	C	T	G	G	-	-	-	-	C	T	C	-	-	T	T	T	T	T	T	A	T	-	C	C	T	T	T	C	T	G	T	C	A
H40cana	G	A	-	G	C	C	A	G	C	G	C	-	-	C	C	G	C	T	G	G	-	-	-	-	C	T	C	-	T	T	T	T	T	T	T	A	T	-	C	T	T	T	T	C	T	G	T	C	A
H41cana	G	A	-	G	C	C	A	G	C	G	C	-	-	C	C	G	C	T	G	G	-	-	-	-	C	T	C	-	T	T	T	T	T	T	T	A	T	-	C	C	T	T	T	C	T	G	T	C	A
H42cana	G	A	-	G	C	C	A	G	C	G	C	-	-	C	C	G	C	T	G	G	-	-	-	-	C	T	C	-	T	T	T	T	T	T	T	A	T	-	C	C	T	T	T	C	T	G	T	C	A
H43cana	G	A	-	G	C	C	A	G	C	G	C	-	-	C	C	G	C	T	G	G	-	-	-	-	C	T	C	-	T	T	T	T	T	T	T	A	T	-	C	C	T	T	T	C	T	G	T	C	A
H45cana	G	A	-	G	C	C	A	G	C	G	C	-	-	C	T	G	C	T	G	G	-	-	-	-	C	T	C	-	-	T	T	T	T	T	T	A	T	-	C	C	T	T	T	C	T	G	T	C	A
H46cana	G	A	-	G	C	C	A	G	C	G	C	-	-	C	C	G	C	T	G	G	-	-	-	-	C	T	C	-	T	T	T	T	T	T	T	A	T	-	C	T	T	T	T	C	T	G	T	C	A
H47cana	G	A	-	G	C	C	A	G	C	G	C	-	-	C	C	G	C	T	G	G	-	-	-	-	C	T	C	-	T	T	T	T	T	T	T	A	T	-	C	C	T	T	T	C	T	G	T	C	A
H48cana	G	A	-	G	C	C	A	G	C	G	C	-	-	C	T	G	C	T	G	G	-	-	-	-	C	T	C	-	-	T	T	T	T	T	T	A	T	-	C	C	T	T	T	C	T	G	T	C	A
H4cana	G	A	A	G	C	C	A	G	C	G	C	-	-	C	C	G	C	T	G	G	-	-	-	-	C	T	C	-	T	T	T	T	T	T	T	A	T	-	C	C	T	T	T	C	T	G	T	C	A
H50cana	G	A	-	G	C	C	A	G	C	A	C	-	-	C	C	G	C	T	G	G	-	-	-	-	C	T	C	-	T	T	T	T	T	T	T	A	T	-	C	C	T	T	T	C	T	G	T	C	A
H51cana	G	A	-	G	C	C	A	G	C	G	C	-	-	C	C	G	C	T	G	G	-	-	-	-	C	T	C	-	T	T	T	T	T	T	T	A	T	-	C	T	T	T	T	C	T	G	T	C	A
H53cana	G	A	-	G	C	C	A	G	C	G	C	-	-	C	C	G	C	T	G	G	-	-	-	-	C	T	C	-	T	T	T	T	T	T	T	A	T	-	C	T	T	T	T	C	T	G	T	C	A
H54cana	G	A	-	G	C	C	A	G	C	G	C	-	-	C	C	G	C	T	G	G	-	-	-	-	C	T	C	-	T	T	T	T	T	T	T	A	T	-	C	C	T	T	T	C	T	G	T	C	A
H55cana	G	A	-	G	C	C	A	G	C	G	C	-	-	A	C	G	C	T	G	G	-	-	-	-	C	T	C	-	T	T	T	T	T	T	T	A	T	-	C	C	T	T	T	C	T	G	T	C	A
H56cana	G	A	-	G	C	C	A	G	C	G	C	-	-	C	C	G	C	T	G	G	-	-	-	-	C	T	C	-	T	T	T	T	T	T	T	A	T	-	C	C	T	T	T	C	T	G	T	C	A
H57cana	G	A	-	G	C	C	A	G	C	G	C	-	-	C	C	G	C	T	G	G	-	-	-	-	C	T	C	-	T	T	T	T	T	T	T	A	T	-	C	C	T	T	T	C	T	G	T	C	A
H58cana	G	A	-	G	C	C	A	G	C	A	C	-	-	C	C	G	C	T	G	G	-	-	-	-	C	T	C	-	T	T	T	T	T	T	T	A	T	-	C	C	T	T	T	C	T	G	T	C	A
H59cana	G	A	-	G	C	C	A	G	C	A	C	-	-	C	C	G	C	T	G	G	-	-	-	-	C	T	C	-	T	T	T	T	T	T	T	A	T	-	C	C	T	T	T	C	T	G	T	C	A
H5cana	G	A	-	G	C	C	A	G	C	G	C	-	-	C	C	G	C	T	G	G	-	-	-	-	C	T	C	-	T	T	T	T	T	T	T	A	T	-	C	C	T	T	T	C	T	G	T	C	A
H6	G	A	-	G	C	C	A	G	C	G	C	-	-	C	C	G	C	T	G	G	-	-	-	-	C	T	C	-	T	T	T	T	T	T	T	A	T	-	C	C	T	T	T	C	T	G	T	C	A
H60cana	G	A	-	G	C	C	A	G	C	G	C	-	-	C	T	G	C	T	G	G	-	-	-	-	C	T	C	-	-	T	T	T	T	T	T	A	T	-	C	C	T	T	T	C	T	G	T	C	A
H62cana	G	A	-	G	C	C	A	G	C	G	C	-	-	C	C	G	C	T	G	G	-	-	-	-	C	T	C	-	T	T	T	T	T	T	T	A	T	-	C	T	T	T	T	C	T	G	T	C	A
H63cana	G	A	-	G	C	C	A	G	C	A	C	-	-	C	C	G	C	T	G	G	-	-	-	-	C	T	C	-	T	T	T	T	T	T	T	A	T	-	C	C	T	T	T	C	T	G	T	C	A
H64cana	G	A	-	G	C	C	A	G	C	A	C	-	-	C	C	G	C	T	G	G	-	-	-	-	C	T	C	-	T	T	T	T	T	T	T	A	T	-	C	C	T	T	T	C	T	G	T	C	A
H65cana	G	A	-	G	C	C	A	G	C	G	C	-	-	C	C	G	C	T	G	G	-	-	-	-	C	T	C	-	T	T	T	T	T	T	T	A	T	-	C	C	T	T	T	C	T	G	T	C	A
H66cana	G	A	-	G	C	C	A	G	C	G	C	-	-	C	C	G	C	T	G	G	-	-	-	-	C	T	C	-	T	T	T	T	T	T	T	A	T	-	C	T	T	T	T	C	T	G	T	C	A
H67cana	G	A	-	G	C	C	A	G	C	G	C	-	-	C	C	G	C	T	G	G	-	-	-	-	C	T	C	-	T	T	T	T	T	T	T	A	T	-	C	C	T	T	T	C	T	G	T	C	A
H68cana	G	A	-	G	C	C	A	G	C	G	C	-	-	C	C	G	C	T	G	G	-	-	-	-	C	T	C	-	T	T	T	T	T	T	T	A	T	-	C	C	T	T	T	C	T	G	T	C	A
H69cana	G	A	-	G	C	C	A	G	C	A	C	-	-	C	C	G	C	T	G	G	-	-	-	-	C	T	C	-	T	T	T	T	T	T	T	A	T	-	C	C	T	T	T	C	T	G	T	C	A
H6cana	G	A	-	G	C	C	A	G	C	G	C	-	-	C	T	G	C	T	G	G	-	-	-	-	C	T	C	-	-	T	T	T	T	T	T	A	T	-	C	C	T	T	T	C	T	G	T	C	A
H70cana	G	A	-	G	C	C	A	G	C	A	C	-	-	C	C	G	C	T	G	G	-	-	-	-	C	T	C	-	T	T	T	T	T	T	T	A	T	-	C	C	T	T	T	C	T	G	T	C	A
H71cana	G	A	-	G	C	C	A	G	C	G	C	-	-	C	T	G	C	T	G	G	-	-	-	-	C	T	C	-	-	T	T	T	T	T	T	A	T	-	C	C	T	T	T	C	T	G	T	C	A
H72cana	G	A	-	G	C	C	A	G	C	G	C	-	-	C	C	G	C	T	G	G	-	-	-	-	C	T	C	-	T	T	T	T	T	T	T	A	T	-	C	C	T	T	T	C	T	G	T	C	A
H73cana	G	A	-	G	C	C	A	G	C	G	C	-	-	C	T	G	C	T	G	G	-	-	-	-	C	T	C	-	-	T	T	T	T	T	T	A	T	-	C	C	T	T	T	C	T	G	T	C	A
H74cana	G	A	-	G	C	C	A	G	C	G	C	-	-	C	C	G	C	T	G	G	-	-	-	-	C	T	C	-	T	T	T	T	T	T	T	A	T	-	C	C	T	T	T	C	T	G	T	C	A
H75cana	G	A	-	G	C	C	A	G	C	G	C	-	-	C	T	G	C	T	G	G	-	-	-	-	C	T	C	-	-	T	T	T	T	T	T	A	T	-	C	C	T	T	T	C	T	G	T	C	A
H77cana	G	A	-	G	C	C	A	G	C	G	C	-	-	C	C	G	C	T	G	G	-	-	-	-	C	T	C	-	T	T	T	T	T	T	T	A	T	-	C	C	T	T	T	C	T	G	T	C	A
H78cana	G	A	-	G	C	C	A	G	C	A	C	-	-	C	C	G	C	T	G	G	-	-	-	-	C	T	C	-	T	T	T	T	T	T	T	A	T	-	C	C	T	T	T	C	T	G	T	C	A
H79cana	G	A	-	G	C	C	A	G	C	G	C	-	-	C	C	G	C	T	G	G	-	-	-	-	C	T	C	-	T	T	T	T	T	T	T	A	T	-	C	C	T	T	T	C	T	G	T	C	A
H7cana	G	A	-	G	C	C	A	G	C	A	C	-	-	C	C	G	C	T	G	G	-	-	-	-	C	T	C	-	T	T	T	T	T	T	T	A	T	-	C	C	T	T	T	C	T	G	T	C	A
H8	G	A	-	G	C	C	A	G	C	G	C	-	-	C	C	G	C	T	G	G	-	-	-	-	C	T	C	-	T	T	T	T	T	T	T	A	T	-	C	C	T	T	T	C	T	G	T	C	A
H83cana	G	A	-	G	C	C	A	G	C	G	C	-	-	C	C	G	C	T	G	G	-	-	-	-	C	T	C	-	T	T	T	T	T	T	T	A	T	-	C	C	T	T	T	C	T	G	T	C	A
H86cana	G	A	-	G	C	C	A	G	C	G	C	-	-	C	C	G	C	T	G	G	-	-	-	-	C	T	C	-	T	T	T	T	T	T	T	A	T	-	C	T	T	T	T	C	T	G	T	C	A
H88cana	G	A	-	G	C	C	A	G	C	G	C	-	-	C	C	G	C	T	G	G	-	-	-	-	C	T	C	-	T	T	T	T	T	T	T	A	T	-	C	T	T	T	T	C	T	G	T	C	A
H8cana	G	A	A	G	C	C	A	G	C	G	C	-	-	C	T	G	C	T	G	G	-	-	-	-	C	T	C	-	-	T	T	T	T	T	T	A	T	-	C	C	T	T	T	C	T	G	T	C	A
H9	G	A	-	G	C	C	A	G	C	G	C	-	-	C	T	G	C	T	G	G	-	-	-	-	C	T	C	-	-	T	T	T	T	T	T	A	T	-	C	C	T	T	T	C	T	G	T	C	A
H91cana	G	A	-	G	C	C	A	G	C	G	C	-	-	C	C	G	C	T	G	G	-	-	-	-	C	T	C	-	T	T	T	T	T	T	T	A	T	-	C	C	T	T	T	C	T	G	T	C	A
H92cana	G	A	-	G	C	C	A	G	C	G	C	-	-	C	C	G	C	T	G	G	-	-	-	-	C	T	C	-	T	T	T	T	T	T	T	A	T	-	C	T	T	T	T	C	T	G	T	C	A
H93cana	G	A	-	G	C	C	A	G	C	G	C	-	-	C	T	G	C	T	G	G	-	-	-	-	C	T	C	-	-	T	T	T	T	T	T	A	T	-	C	C	T	T	T	C	T	G	T	C	A
H94cana	G	A	-	G	C	C	A	G	C	G	C	-	-	C	C	G	C	T	G	G	-	-	-	-	C	T	C	-	T	T	T	T	T	T	T	A	T	-	C	C	T	T	T	C	T	G	T	C	A
H96cana	G	A	-	G	C	C	A	G	C	G	C	-	-	C	C	G	C	T	G	G	-	-	-	-	C	T	C	-	T	T	T	T	T	T	T	A	T	-	C	C	T	T	T	C	T	G	T	C	A
H97cana	G	A	-	G	C	C	A	G	C	G	C	-	-	C	T	G	C	T	G	G	-	-	-	-	C	T	C	-	-	T	T	T	T	T	T	A	T	-	C	C	T	T	T	C	T	G	T	C	A
H98cana	G	A	-	G	C	C	A	G	C	G	C	-	-	C	C	G	C	T	G	G	-	-	-	-	C	T	C	-	T	T	T	T	T	T	T	A	T	-	C	C	T	T	T	C	T	G	T	C	A
H99cana	G	A	-	G	C	C	A	G	C	G	C	-	-	C	C	G	C	T	G	G	-	-	-	-	C	T	C	-	T	T	T	T	T	T	T	A	T	-	C	C	T	T	T	C	T	G	T	C	A
H9cana	G	A	A	G	C	C	A	G	C	G	C	-	-	C	C	G	C	T	G	G	-	-	-	-	C	T	C	-	T	T	T	T	T	T	T	A	T	-	C	C	T	T	T	C	T	G	T	C	A
R1	G	A	-	G	C	C	A	G	C	G	C	-	-	C	T	G	C	T	G	G	-	-	-	-	C	T	C	-	-	T	T	T	T	T	T	A	T	-	C	C	T	T	T	C	T	G	T	C	A
R10	G	A	-	G	C	C	A	G	C	G	C	-	-	C	T	G	C	T	G	G	-	-	-	-	C	T	C	-	-	T	T	T	T	T	T	A	T	-	C	C	T	T	T	C	T	G	T	C	A
R11	G	A	-	G	C	C	A	G	C	G	C	-	-	C	T	G	C	T	G	G	-	-	-	-	C	T	C	C	-	T	T	T	T	T	T	A	T	-	C	C	T	T	T	C	T	G	T	C	A
R12	G	A	-	G	C	C	A	G	C	G	C	-	-	C	T	G	C	T	G	G	-	-	-	-	C	T	C	-	-	T	T	T	T	T	T	A	T	-	C	C	T	T	T	C	T	G	T	C	A
R13	G	A	-	G	C	C	A	G	C	G	C	-	-	C	T	G	C	T	G	G	-	-	-	-	C	T	C	-	-	T	T	T	T	T	T	A	T	-	C	C	T	T	T	C	T	G	T	C	A
R14	G	A	-	G	C	C	A	G	C	G	C	-	-	C	T	G	C	T	G	G	-	-	-	-	C	T	C	-	-	T	T	T	T	T	T	A	T	-	C	C	T	T	T	C	T	G	T	C	A
R15	G	A	-	G	C	C	A	G	C	G	C	-	-	C	T	G	C	T	G	G	-	-	-	-	C	T	C	-	-	T	T	T	T	T	T	A	T	-	C	C	T	T	T	C	T	G	T	C	A
R16	G	A	-	G	C	C	A	G	C	G	C	-	-	C	T	G	C	T	G	G	-	-	-	-	C	T	C	-	-	T	T	T	T	T	T	A	T	-	C	C	T	T	T	C	T	G	T	C	A
R17	G	A	-	G	C	C	A	G	C	G	C	-	-	C	T	G	C	T	G	G	-	-	-	-	C	T	C	-	-	T	T	T	T	T	T	A	T	-	C	C	T	T	T	C	T	G	T	C	A
R18	G	A	-	G	C	C	A	G	C	G	C	-	-	C	T	G	C	T	G	G	-	-	-	-	C	T	C	-	-	T	T	T	T	T	T	A	T	-	C	C	T	T	T	C	T	G	T	C	A
R19	G	A	-	G	C	C	A	G	C	A	C	-	-	C	C	G	C	T	G	G	-	-	-	-	C	T	C	-	T	T	T	T	T	T	T	A	T	-	C	C	T	T	T	C	T	G	T	C	A
R2	G	A	-	G	C	C	A	G	C	A	C	-	-	C	C	G	C	T	G	G	-	-	-	-	C	T	C	-	T	T	T	T	T	T	T	A	T	-	C	C	T	T	T	C	T	G	T	C	A
R20	G	A	-	G	C	C	A	G	C	G	C	-	-	C	C	G	C	T	G	G	-	-	-	-	C	T	C	-	T	T	T	T	T	T	T	A	T	-	C	C	T	T	T	C	T	G	T	C	A
R21	G	A	-	G	C	C	A	G	C	G	C	-	-	C	C	G	C	T	G	G	-	-	-	-	C	T	C	C	T	T	T	T	T	T	T	A	T	-	C	C	T	T	T	C	T	G	T	C	A
R22	G	A	-	G	C	C	A	G	C	G	C	-	-	C	T	G	C	T	G	G	-	-	-	-	C	T	C	-	-	T	T	T	T	T	T	A	T	-	C	C	T	T	T	C	T	G	T	C	A
R23	G	A	-	G	C	C	A	G	C	G	C	-	-	C	T	G	C	T	G	G	-	-	-	-	C	T	C	-	-	T	T	T	T	T	T	A	T	-	C	C	T	T	T	C	T	G	T	C	A
R24	G	A	-	G	C	C	A	G	C	G	C	-	-	C	T	G	C	T	G	G	-	-	-	-	C	T	C	-	-	T	T	T	T	T	T	A	T	-	C	C	T	T	T	C	T	G	T	C	A
R25	G	A	-	G	C	C	A	G	C	G	C	-	-	C	T	G	C	T	G	G	-	-	-	-	C	T	C	-	-	T	T	T	T	T	T	A	T	-	C	C	T	T	T	C	T	G	T	C	A
R26	G	A	-	G	C	C	A	G	C	G	C	-	-	C	T	G	C	T	G	G	-	-	-	-	C	T	C	-	-	T	T	T	T	T	T	A	T	-	C	C	T	T	T	C	T	G	T	C	A
R28	G	A	-	G	C	C	A	G	C	G	C	-	-	C	T	G	C	T	G	G	-	-	-	-	C	T	C	-	-	T	T	T	T	T	T	A	T	-	C	C	T	T	T	C	T	G	T	C	A
R29	G	A	-	G	C	C	A	G	C	G	C	-	-	C	T	G	C	T	G	G	-	-	-	-	C	T	C	-	-	T	T	T	T	T	T	A	T	-	C	C	T	T	T	C	T	G	T	C	A
R3	G	A	-	G	C	C	A	G	C	G	C	-	-	C	T	G	C	T	G	G	-	-	-	-	C	T	C	-	-	T	T	T	T	T	T	A	T	-	C	C	T	T	T	C	T	G	T	C	A
R30	G	A	-	G	C	C	A	G	C	G	C	-	-	C	C	G	C	T	G	G	-	-	-	-	C	T	C	-	T	T	T	T	T	T	T	A	T	-	C	C	T	T	T	C	T	G	T	C	A
R31	G	A	-	G	C	C	A	G	C	G	C	-	-	C	C	G	C	T	G	G	-	-	-	-	C	T	C	-	T	T	T	T	T	T	T	A	T	-	C	C	T	T	T	C	T	G	T	C	A
R32	G	A	-	G	C	C	A	G	C	G	C	-	-	C	T	G	C	T	G	G	-	-	-	-	C	T	C	-	-	T	T	T	T	T	T	A	T	-	C	C	T	T	T	C	T	G	T	C	A
R33	G	A	-	G	C	C	A	G	C	G	C	-	-	C	T	G	C	T	G	G	-	-	-	-	C	T	C	-	-	T	T	T	T	T	T	A	T	-	C	C	T	T	T	C	T	G	T	C	A
R34	G	A	-	G	C	C	A	G	C	A	C	-	-	C	C	G	C	T	G	G	-	-	-	-	C	T	C	-	-	T	T	T	T	T	T	A	T	-	C	C	T	T	T	C	T	G	T	C	A
R35	G	A	-	G	C	C	A	G	C	A	C	-	-	C	C	G	C	T	G	G	-	-	-	-	C	T	C	-	T	T	T	T	T	T	T	A	T	-	C	C	T	T	T	C	T	G	T	C	A
R36	G	A	-	G	C	C	A	G	C	A	C	-	-	C	C	G	C	T	G	G	-	-	-	-	C	T	C	-	-	T	T	T	T	T	T	A	T	-	C	C	T	T	T	C	T	G	T	C	A
R37	G	A	-	G	C	C	A	G	C	G	C	-	-	C	T	G	C	T	G	G	-	-	-	-	C	T	C	-	-	T	T	T	T	T	T	A	T	-	C	C	T	T	T	C	T	G	T	C	A
R38	G	A	-	G	C	C	A	G	C	G	C	-	-	C	T	G	C	T	G	G	-	-	-	-	C	T	C	-	-	T	T	T	T	T	T	A	T	-	C	C	T	T	T	C	T	G	T	C	A
R39	G	A	-	G	C	C	A	G	C	G	C	-	-	C	T	G	C	T	G	G	-	-	-	-	C	T	C	-	-	T	T	T	T	T	T	A	T	-	C	C	T	T	T	C	T	G	T	C	A
R4	G	A	-	G	C	C	A	G	C	G	C	-	-	C	T	G	C	T	G	G	-	-	-	-	C	T	C	-	-	T	T	T	T	T	T	A	T	-	C	C	T	T	T	C	T	G	T	C	A
R40	G	A	-	G	C	C	A	G	C	G	C	-	-	C	T	G	C	T	G	G	-	-	-	-	C	T	C	-	-	T	T	T	T	T	T	A	T	-	C	C	T	T	T	C	T	G	T	C	A
R41	G	A	-	G	C	C	A	G	C	G	C	-	-	C	T	G	C	T	G	G	-	-	-	-	C	T	C	-	-	T	T	T	T	T	T	A	T	-	C	C	T	T	T	C	T	G	T	C	A
R42	G	A	-	G	C	C	A	G	C	G	C	-	-	C	T	G	C	T	G	G	-	-	-	-	C	T	C	-	-	T	T	T	T	T	T	A	T	-	C	C	T	T	T	C	T	G	T	C	A
R43	G	A	-	G	C	C	A	G	C	A	C	-	-	C	C	G	C	T	G	G	-	-	-	-	C	T	C	-	T	T	T	T	T	T	T	A	T	-	C	C	T	T	T	C	T	G	T	C	A
R44	G	A	-	G	C	C	A	G	C	A	C	-	-	C	C	G	C	T	G	G	-	-	-	-	C	T	C	-	T	T	T	T	T	T	T	A	T	-	C	C	T	T	T	C	T	G	T	C	A
R45	G	A	-	G	C	C	A	G	C	G	C	-	-	C	T	G	C	T	G	G	-	-	-	-	C	T	C	-	-	T	T	T	T	T	T	A	T	-	C	C	T	T	T	C	T	G	T	C	A
R46	G	A	-	G	C	C	A	G	C	G	C	-	-	C	C	G	C	T	G	G	-	-	-	-	C	T	C	-	-	T	T	T	T	T	T	A	T	-	C	C	T	T	T	C	T	G	T	C	A
R47	G	A	-	G	C	C	A	G	C	G	C	-	-	C	T	G	C	T	G	G	-	-	-	-	C	T	C	-	-	T	T	T	T	T	T	A	T	-	C	C	T	T	T	C	T	G	T	C	A
R48	G	A	-	G	C	C	A	G	C	A	C	-	-	C	C	G	C	T	G	G	-	-	-	-	C	T	C	-	T	T	T	T	T	T	T	A	T	-	C	C	T	T	T	C	T	G	T	C	A
R49	G	A	-	G	C	C	A	G	C	G	C	-	-	C	T	G	C	T	G	G	-	-	-	-	C	T	C	-	-	T	T	T	T	T	T	A	T	-	C	C	T	T	T	C	T	G	T	C	A
R5	G	A	-	G	C	C	A	G	C	G	C	-	-	C	T	G	C	T	G	G	-	-	-	-	C	T	C	-	-	T	T	T	T	T	T	A	T	-	C	C	T	T	T	C	T	G	T	C	A
R50	G	A	-	G	C	C	A	G	C	G	C	-	-	C	T	G	C	T	G	G	-	-	-	-	C	T	C	-	-	T	T	T	T	T	T	A	T	-	C	C	T	T	T	C	T	G	T	C	A
R51	G	A	-	G	C	C	A	G	C	G	C	-	-	C	T	G	C	T	G	G	-	-	-	-	C	T	C	-	-	T	T	T	T	T	T	A	T	-	C	C	T	T	T	C	T	G	T	C	A
R52	G	A	-	G	C	C	A	G	C	G	C	-	-	C	T	G	C	T	G	G	-	-	-	-	C	T	C	-	-	T	T	T	T	T	T	A	T	-	C	C	T	T	T	C	T	G	T	C	A
R6	G	A	-	G	C	C	A	G	C	G	C	-	-	C	T	G	C	T	G	G	-	-	-	-	C	T	C	-	-	T	T	T	T	T	T	A	T	-	C	C	T	T	T	C	T	G	T	C	A
R7	G	A	-	G	C	C	A	G	C	A	C	-	-	C	-	G	C	T	G	G	-	-	-	-	C	T	C	-	-	T	T	T	T	T	T	A	T	C	C	C	C	T	T	C	T	G	T	C	A
R8	G	A	-	G	C	C	A	G	C	A	C	-	-	C	C	G	C	T	G	G	-	-	-	-	C	T	C	-	T	T	T	T	T	T	T	A	T	-	C	C	T	T	T	C	T	G	T	C	A
R9	G	A	-	G	C	C	A	G	C	G	C	-	-	C	-	G	C	T	G	G	-	-	-	-	C	T	C	-	T	T	T	T	T	T	T	A	T	-	C	C	T	T	T	C	T	G	T	C	A
U275	-	A	-	G	C	C	A	G	C	A	C	-	-	C	C	G	C	T	G	G	-	-	-	-	C	T	C	-	-	T	T	T	T	T	T	A	T	-	C	C	T	T	T	C	T	G	T	C	A
U276	G	A	-	G	C	C	A	G	C	G	C	-	-	C	C	G	C	T	G	G	-	-	-	-	C	T	C	-	T	T	T	T	T	T	T	A	T	-	C	C	T	T	T	C	T	G	T	C	A
U278	G	A	-	G	C	C	A	G	C	G	C	-	-	C	C	G	C	T	G	G	-	-	-	-	C	T	C	-	T	T	T	T	T	T	T	A	T	-	C	C	T	T	T	C	T	G	T	C	A
U279	G	A	-	G	C	C	A	G	C	G	C	-	-	C	C	G	C	T	G	G	-	-	-	-	C	T	C	-	-	T	T	T	T	T	T	A	T	-	C	C	T	T	T	C	T	G	T	C	A
U280	G	A	-	G	C	C	A	G	C	G	C	-	-	C	C	G	C	T	G	G	-	-	-	-	C	T	C	-	T	T	T	T	T	T	T	A	T	-	C	T	T	T	T	C	T	G	T	C	A
U281	G	A	-	G	C	C	A	G	C	G	C	-	-	C	C	G	C	T	G	G	-	-	-	-	C	T	C	-	T	T	T	T	T	T	T	A	T	-	C	C	T	T	T	C	T	G	T	C	A
U282	G	A	-	G	C	C	A	G	C	G	C	-	-	C	C	G	C	T	G	G	-	-	-	-	C	T	C	-	T	T	T	T	T	T	T	A	T	-	C	C	T	T	T	C	T	G	T	C	A
U283	G	A	-	G	C	C	A	G	C	A	C	-	-	C	C	G	C	T	G	G	-	-	-	-	C	T	C	-	-	T	T	T	T	T	T	A	T	C	C	C	C	T	T	C	T	G	T	C	A
U284	G	A	-	G	C	C	A	G	C	A	C	-	-	C	C	G	C	T	G	G	-	-	-	-	C	T	C	-	-	T	T	T	T	T	T	A	T	C	C	C	C	T	T	C	T	G	T	C	A
U285	G	A	-	G	C	C	A	G	C	G	C	-	-	C	T	G	C	T	G	G	-	-	-	-	C	T	C	-	-	T	T	T	T	T	T	A	T	-	C	C	T	T	T	C	T	G	T	C	A
U286	G	A	-	G	C	C	A	G	C	A	C	-	-	C	C	G	C	T	G	G	-	-	-	-	C	T	C	-	-	T	T	T	T	T	T	A	T	C	C	C	C	T	T	C	T	G	T	C	A
U287	G	A	-	G	C	C	A	G	C	A	C	-	-	C	C	G	C	T	G	G	-	-	-	-	C	T	C	-	-	T	T	T	T	T	T	A	T	C	C	C	C	T	T	C	T	G	T	C	A
U289	G	A	-	G	C	C	A	G	C	A	C	-	-	-	-	A	C	T	C	G	C	T	G	G	C	T	C	-	T	T	T	T	T	T	T	A	T	T	C	T	C	T	T	C	T	G	T	C	A
U291	G	A	-	G	C	C	A	G	C	G	C	-	-	C	T	G	C	T	G	G	-	-	-	-	C	T	C	-	-	T	T	T	T	T	T	A	T	-	C	C	T	T	T	C	T	G	T	C	A
U292	G	A	-	G	C	C	A	G	C	G	C	-	-	A	C	G	C	T	G	G	-	-	-	-	C	T	C	-	T	T	T	T	T	T	T	A	T	-	C	C	T	T	T	C	T	G	T	C	A
U293	G	A	-	G	C	C	A	G	C	A	C	-	-	C	C	G	C	T	G	G	-	-	-	-	C	T	C	-	-	T	T	T	T	T	T	A	T	C	C	C	C	T	T	C	T	G	T	C	A
U294	G	A	-	G	C	C	A	G	C	A	C	-	-	C	C	G	C	T	G	G	-	-	-	-	C	T	C	-	-	T	T	T	T	T	T	A	T	C	C	C	C	T	T	C	T	G	T	C	A
U295	G	A	-	G	C	C	A	G	C	A	C	-	-	C	C	G	C	T	G	G	-	-	-	-	C	T	C	-	-	T	T	T	T	T	T	A	T	C	C	C	C	T	T	C	T	G	T	C	A
U296	G	A	-	G	C	C	A	G	C	A	C	-	-	C	C	G	C	T	G	G	-	-	-	-	C	T	C	-	-	T	T	T	T	T	T	A	T	C	C	C	C	T	T	C	T	G	T	C	A
U297	G	A	-	G	C	C	A	G	C	G	C	-	-	C	C	G	C	T	G	G	-	-	-	-	C	T	C	-	T	T	T	T	T	T	T	A	T	-	C	C	T	T	T	C	T	G	T	C	A
U298	G	A	-	G	C	C	A	G	C	A	C	-	-	C	C	G	C	T	G	G	-	-	-	-	C	T	C	-	-	T	T	T	T	T	T	A	T	C	C	C	C	T	T	C	T	G	T	C	A
U300	G	A	-	G	C	C	A	G	C	A	C	-	-	C	C	G	C	T	G	G	-	-	-	-	C	T	C	-	-	T	T	T	T	T	T	A	T	C	C	C	C	T	T	C	T	G	T	C	A
U301	G	A	-	G	C	C	A	G	C	G	C	-	-	C	C	G	C	T	G	G	-	-	-	-	C	T	C	-	T	T	T	T	T	T	T	A	T	-	C	C	T	T	T	C	T	G	T	C	A
U302	G	A	-	G	C	C	A	G	C	G	C	-	-	C	T	G	C	T	G	G	-	-	-	-	C	T	C	C	-	T	T	T	T	T	T	A	T	-	C	C	T	T	T	C	T	G	T	C	A
U303	G	A	-	G	C	C	A	G	C	G	C	-	-	A	C	G	C	T	G	G	-	-	-	-	C	T	C	-	T	T	T	T	T	T	T	A	T	-	C	C	T	T	T	C	T	G	T	C	A
U304	G	A	-	G	C	C	A	G	C	G	C	-	-	C	T	G	C	T	G	G	-	-	-	-	C	T	C	C	-	T	T	T	T	T	T	A	T	-	C	C	T	T	T	C	T	G	T	C	A
U305	G	A	-	G	C	C	A	G	C	G	C	-	-	C	T	G	C	T	G	G	-	-	-	-	C	T	C	-	-	-	T	T	T	T	T	A	T	C	C	G	T	T	T	C	T	G	T	C	A
U306	G	A	-	G	C	C	A	G	C	A	C	-	-	C	C	G	C	T	G	G	-	-	-	-	C	T	C	-	-	T	T	T	T	T	T	A	T	C	C	C	C	T	T	C	T	G	T	C	A
U307	G	A	-	G	C	C	A	G	C	G	C	-	-	C	T	G	C	T	G	G	-	-	-	-	C	T	C	-	-	T	T	T	T	T	T	A	T	-	C	C	T	T	T	C	T	G	T	C	A
U308	G	A	-	G	C	C	A	G	C	G	C	-	-	C	T	G	C	T	G	G	-	-	-	-	C	T	C	-	-	T	T	T	T	T	T	A	T	-	C	C	T	T	T	C	T	G	T	C	A
U309	G	A	-	G	C	C	A	G	C	G	C	-	-	C	T	G	C	T	G	G	-	-	-	-	C	T	C	-	-	T	T	T	T	T	T	A	T	-	C	C	T	T	T	C	T	G	T	C	A
U310	G	A	-	G	C	C	A	G	C	A	C	-	-	C	C	G	C	T	G	G	-	-	-	-	C	T	C	-	-	T	T	T	T	T	T	A	T	C	C	C	C	T	T	C	T	G	T	C	A
U311	G	A	-	G	C	C	A	G	C	G	C	-	-	C	T	G	C	T	G	G	-	-	-	-	C	T	C	-	-	T	T	T	T	T	T	A	T	-	C	C	T	T	T	C	T	G	T	C	A
U318	G	A	-	G	C	C	A	G	C	G	C	-	-	C	T	G	C	T	G	G	-	-	-	-	C	T	C	-	-	T	T	T	T	T	T	A	T	-	C	C	T	T	T	C	T	G	T	C	A
U319	G	A	-	G	C	C	A	G	C	A	C	A	C	T	C	G	C	T	G	G	-	-	-	-	C	T	C	-	T	T	T	T	T	T	T	A	T	T	C	G	C	T	T	C	T	G	T	C	A
U320	G	A	-	G	C	C	A	G	C	G	C	-	-	C	C	G	C	T	G	G	-	-	-	-	C	T	C	-	T	T	T	T	T	T	T	A	T	-	C	T	T	T	T	C	T	G	T	C	A
U321	G	A	-	G	C	C	A	G	C	G	C	-	-	C	C	G	C	T	G	G	-	-	-	-	C	T	C	-	T	T	T	T	T	T	T	A	T	-	C	C	T	T	T	C	T	G	T	C	A
U322	G	A	-	G	C	C	A	G	C	A	C	-	-	C	C	G	C	T	G	G	-	-	-	-	C	T	C	-	-	T	T	T	T	T	T	A	T	C	C	C	C	T	T	C	T	G	T	C	A
U323	G	A	-	G	C	C	A	G	C	G	C	-	-	C	T	G	C	T	G	G	-	-	-	-	C	T	C	-	-	T	T	T	T	T	T	A	T	-	C	C	T	T	T	C	T	G	T	C	A
U324	G	A	-	G	C	C	A	G	C	G	C	-	-	C	C	G	C	T	G	G	-	-	-	-	C	T	C	-	T	T	T	T	T	T	T	A	T	-	C	C	T	T	T	C	T	G	T	C	A
U329	G	A	-	G	C	C	A	G	C	G	C	-	-	C	C	G	C	T	G	G	-	-	-	-	C	T	C	-	T	T	T	T	T	T	T	A	T	-	C	T	T	T	T	C	T	G	T	C	A
U330	G	A	-	G	C	C	A	G	C	G	C	-	-	C	C	G	C	T	G	G	-	-	-	-	C	T	C	-	T	T	T	T	T	T	T	A	T	-	C	C	T	T	T	C	T	G	T	C	A
U331	G	A	-	G	C	C	A	G	C	A	C	-	-	C	C	G	C	T	G	G	-	-	-	-	C	T	C	-	-	T	T	T	T	T	T	A	T	C	C	C	C	T	T	C	T	G	T	C	A
U333	G	A	-	G	C	C	A	G	C	A	C	-	-	C	C	G	C	T	G	G	-	-	-	-	C	T	C	-	-	T	T	T	T	T	T	A	T	C	C	C	C	T	T	C	T	G	T	C	A
U334	G	A	-	G	C	C	A	G	C	A	C	-	-	C	C	G	C	T	G	G	-	-	-	-	C	T	C	-	-	T	T	T	T	T	T	A	T	C	C	C	C	T	T	C	T	G	T	C	A
U341	G	A	-	G	C	C	A	G	C	A	C	-	-	C	C	G	C	T	G	G	-	-	-	-	C	T	C	-	-	T	T	T	T	T	T	A	T	C	C	C	C	T	T	C	T	G	T	C	A
U342	G	A	-	G	C	C	A	G	C	G	C	-	-	C	C	G	C	T	G	G	-	-	-	-	C	T	C	-	-	T	T	T	T	T	T	A	T	-	C	C	T	T	T	C	T	G	T	C	A
U343	G	A	-	G	C	C	A	G	C	G	C	-	-	C	T	G	C	T	G	G	-	-	-	-	C	T	C	-	-	T	T	T	T	T	T	A	T	-	C	C	T	T	T	C	T	G	T	C	A
U344	G	A	-	G	C	C	A	G	C	G	C	-	-	C	C	G	C	T	G	G	-	-	-	-	C	T	C	-	T	T	T	T	T	T	T	A	T	-	C	C	T	T	T	C	T	G	T	C	A
U345	G	A	-	G	C	C	A	G	C	G	C	-	-	C	C	G	C	T	G	G	-	-	-	-	C	T	C	-	T	T	T	T	T	T	T	A	T	-	C	C	T	T	T	C	T	G	T	C	A
U347	G	A	-	G	C	C	A	G	C	G	C	-	-	C	T	G	C	T	G	G	-	-	-	-	C	T	C	-	-	T	T	T	T	T	T	A	T	-	C	C	T	T	T	C	T	G	T	C	A
U348	G	A	-	G	C	C	A	G	C	G	C	-	-	C	C	G	C	T	G	G	-	-	-	-	C	T	C	-	T	T	T	T	T	T	T	A	T	-	C	C	T	T	T	C	T	G	T	C	A
U349	G	A	-	G	C	C	A	G	C	A	C	-	-	C	C	G	C	T	G	G	-	-	-	-	C	T	C	-	-	T	T	T	T	T	T	A	T	C	C	C	C	T	T	C	T	G	T	C	A
U351	G	A	-	G	C	C	A	G	C	G	C	-	-	C	C	G	C	T	G	G	-	-	-	-	C	T	C	-	T	T	T	T	T	T	T	A	T	-	C	C	T	T	T	C	T	G	T	C	A
U352	G	A	-	G	C	C	A	G	C	G	C	-	-	C	C	G	C	T	G	G	-	-	-	-	C	T	C	-	T	T	T	T	T	T	T	A	T	-	C	C	T	T	T	C	T	G	T	C	A
U353	G	A	-	G	C	C	A	G	C	A	C	-	-	C	C	G	C	T	G	G	-	-	-	-	C	T	C	-	-	T	T	T	T	T	T	A	T	C	C	C	C	T	T	C	T	G	T	C	A
U354	G	A	-	G	C	C	A	G	C	G	C	-	-	C	C	G	C	T	G	G	-	-	-	-	C	T	C	-	T	T	T	T	T	T	T	A	T	-	C	C	T	T	T	C	T	G	T	C	A
U355	G	A	-	G	C	C	A	G	C	G	C	-	-	C	T	G	C	T	G	G	-	-	-	-	C	T	C	-	-	T	T	T	T	T	T	A	T	-	C	C	T	T	T	C	T	G	T	C	A
U377	G	A	-	G	C	C	A	G	C	G	C	-	-	C	C	G	C	T	G	G	-	-	-	-	C	T	C	C	T	T	T	T	T	T	T	A	T	-	C	C	T	T	T	C	T	G	T	C	A
U383	G	A	-	G	C	C	A	G	C	G	C	-	-	C	T	G	C	T	G	G	-	-	-	-	C	T	C	-	-	T	T	T	T	T	T	A	T	-	C	C	T	T	T	C	T	G	T	C	A
U384	G	A	-	G	C	C	A	G	C	G	C	-	-	C	C	G	C	T	G	G	-	-	-	-	C	T	C	-	T	T	T	T	T	T	T	A	T	-	C	C	T	T	T	C	T	G	T	C	A
U385	G	A	-	G	C	C	A	G	C	G	C	-	-	C	T	G	C	T	G	G	-	-	-	-	C	T	C	-	-	T	T	T	T	T	T	A	T	-	C	C	T	T	T	C	T	G	T	C	A
U386	G	A	-	G	C	C	A	G	C	A	C	-	-	C	C	G	C	T	G	G	-	-	-	-	C	T	C	-	-	T	T	T	T	T	T	A	T	C	C	C	C	T	T	C	T	G	T	C	A
U389	G	A	-	G	C	C	A	G	C	G	C	-	-	C	C	G	C	T	G	G	-	-	-	-	C	T	C	-	-	T	T	T	T	T	T	A	T	-	C	C	T	T	T	C	T	G	T	C	A
U390	G	A	-	G	C	C	A	G	C	A	C	-	-	C	C	G	C	T	G	G	-	-	-	-	C	T	C	-	-	T	T	T	T	T	T	A	T	C	C	C	C	T	T	C	T	G	T	C	A
U396	G	A	-	G	C	C	A	G	C	G	C	-	-	C	C	G	C	T	G	G	-	-	-	-	C	T	C	T	T	T	T	T	T	T	T	A	T	-	C	C	T	T	T	C	T	G	T	C	A
U397	G	A	-	G	C	C	A	G	C	A	C	-	-	C	C	G	C	T	G	G	-	-	-	-	C	T	C	-	-	T	T	T	T	T	T	A	T	C	C	C	C	T	T	C	T	G	T	C	A
U398	G	A	-	G	C	C	A	G	C	G	C	-	-	C	C	G	C	T	G	G	-	-	-	-	C	T	C	-	T	T	T	T	T	T	T	A	T	-	C	C	T	T	T	C	T	G	T	C	A
U399	G	A	-	G	C	C	A	G	C	A	C	-	-	C	C	G	C	T	G	G	-	-	-	-	C	T	C	-	-	T	T	T	T	T	T	A	T	C	C	C	T	T	T	C	T	G	T	C	A
U401	G	A	-	G	C	C	A	G	C	A	C	-	-	A	C	T	C	G	C	T	G	G	-	-	C	T	C	-	T	T	T	T	T	T	T	A	T	T	C	T	C	T	T	C	T	G	T	C	A
U402	G	A	-	G	C	C	A	G	C	G	C	-	-	C	T	G	C	T	G	G	-	-	-	-	C	T	C	-	-	T	T	T	T	T	T	A	T	-	C	C	T	T	T	C	T	G	T	C	A
U406	G	A	-	G	C	C	A	G	C	G	C	-	-	C	T	G	C	T	G	G	-	-	-	-	C	T	C	-	-	T	T	T	T	T	T	A	T	-	C	C	T	T	T	C	T	G	T	C	A
U407	G	A	-	G	C	C	A	G	C	G	C	-	-	C	T	G	C	T	G	G	-	-	-	-	C	T	C	-	-	T	T	T	T	T	G	A	T	-	C	C	T	T	T	C	T	G	T	C	A
U408	G	A	-	G	C	C	A	G	C	G	C	-	-	C	C	G	C	T	G	G	-	-	-	-	C	T	C	-	T	T	T	T	T	T	T	A	T	-	C	C	T	T	T	C	T	G	T	C	A
U409	G	A	-	G	C	C	A	G	C	G	C	-	-	C	C	G	C	T	G	G	-	-	-	-	C	T	C	C	T	T	T	T	T	T	T	A	T	-	C	C	T	T	T	C	T	G	T	C	A
U410	G	A	-	G	C	C	A	G	C	G	C	-	-	C	T	G	C	T	G	G	-	-	-	-	C	T	C	-	-	T	T	T	T	T	T	A	T	-	C	C	T	T	T	C	T	G	T	C	A
U411	G	A	-	G	C	C	A	G	C	G	C	-	-	C	T	G	C	T	G	G	-	-	-	-	C	T	C	-	-	T	T	T	T	T	T	A	T	-	C	C	T	T	T	C	T	G	T	C	A
U412	G	A	-	G	C	C	A	G	C	G	C	-	-	C	T	G	C	T	G	G	-	-	-	-	C	T	C	-	-	T	T	T	T	T	T	A	T	-	C	C	T	T	T	C	T	G	T	C	A
U413	G	A	-	G	C	C	A	G	C	G	C	-	-	C	T	G	C	T	G	G	-	-	-	-	C	T	C	-	-	T	T	T	T	T	T	A	T	-	C	C	T	T	T	C	T	G	T	C	A
U414	G	A	-	G	C	C	A	G	C	G	C	-	-	C	C	G	C	T	G	G	-	-	-	-	C	T	C	C	T	T	T	T	T	T	T	A	T	-	C	C	T	T	T	C	T	G	T	C	A
U415	G	A	-	G	C	C	A	G	C	G	C	-	-	C	T	G	C	T	G	G	-	-	-	-	C	T	C	-	-	T	T	T	T	T	T	A	T	-	C	C	T	T	T	C	T	G	T	C	A
U416	G	A	-	G	C	C	A	G	C	G	C	-	-	C	C	G	C	T	G	G	-	-	-	-	C	T	C	-	T	T	T	T	T	T	T	A	T	-	C	C	T	T	T	C	T	G	T	C	A
U418	G	A	-	G	C	C	A	G	C	A	C	-	-	C	C	G	C	T	G	G	-	-	-	-	C	T	C	-	-	T	T	T	T	T	T	A	T	C	C	C	C	T	T	C	T	G	T	C	A
U420	G	A	-	G	C	C	A	G	C	A	C	-	-	C	C	G	C	T	G	G	-	-	-	-	C	T	C	-	T	T	T	T	T	T	T	A	T	-	C	C	T	T	T	C	T	G	T	C	A
U422	G	A	-	G	C	C	A	G	C	G	C	-	-	C	T	G	C	T	G	G	-	-	-	-	C	T	C	-	-	T	T	T	T	T	T	A	T	-	C	C	T	T	T	C	T	G	T	C	A
U424	G	A	-	G	C	C	A	G	C	G	C	-	-	C	T	G	C	T	G	G	-	-	-	-	C	T	C	-	-	T	T	T	T	T	T	A	T	-	C	C	T	T	T	C	T	G	T	C	A
U425	G	A	-	G	C	C	A	G	C	A	C	-	-	-	-	A	C	T	C	G	C	T	G	G	C	T	C	-	T	T	T	T	T	T	T	A	T	T	C	T	C	T	T	C	T	G	T	C	A
U426	G	A	-	G	C	C	A	G	C	G	C	-	-	C	T	G	C	T	G	G	-	-	-	-	C	T	C	-	-	T	T	T	T	T	T	A	T	-	C	C	T	T	T	C	T	G	T	C	A
U427	G	A	-	G	C	C	A	G	C	G	C	-	-	C	C	G	C	T	G	G	-	-	-	-	C	T	C	-	T	T	T	T	T	T	T	A	T	-	C	C	T	T	T	C	T	G	T	C	A
U428	G	A	-	G	C	C	A	G	C	A	C	-	-	-	-	A	C	T	C	G	C	T	G	G	C	T	C	-	T	T	T	T	T	T	T	A	T	T	C	T	C	T	T	C	T	G	T	C	A
U429	G	A	-	G	C	C	A	G	C	G	C	-	-	C	T	G	C	T	G	G	-	-	-	-	C	T	C	-	-	T	T	T	T	T	T	A	T	-	C	C	T	T	T	C	T	G	T	C	A
U432	G	A	-	G	C	C	A	G	C	A	C	-	-	C	C	G	C	T	G	G	-	-	-	-	C	T	C	-	-	T	T	T	T	T	T	A	T	C	C	C	C	T	T	C	T	G	T	C	A
U433	G	A	-	G	C	C	A	G	C	G	C	-	-	C	T	G	C	T	G	G	-	-	-	-	C	T	C	-	-	T	T	T	T	T	T	A	T	-	C	C	T	T	T	C	T	G	T	C	A
U434	G	A	-	G	C	C	A	G	C	A	C	-	-	C	C	G	C	T	G	G	-	-	-	-	C	T	C	-	-	T	T	T	T	T	T	A	T	C	C	C	C	T	T	C	T	G	T	C	A
U435	G	A	-	G	C	C	A	G	C	G	C	-	-	C	C	G	C	T	G	G	-	-	-	-	C	T	C	-	T	T	T	T	T	T	T	A	T	-	C	T	T	T	T	C	T	G	T	C	A
U436	G	A	-	G	C	C	A	G	C	A	C	-	-	C	C	G	C	T	G	G	-	-	-	-	C	T	C	-	T	T	T	T	T	T	T	A	T	-	C	C	T	T	T	C	T	G	T	C	A
U437	G	A	-	G	C	C	A	G	C	G	C	-	-	C	T	G	C	T	G	G	-	-	-	-	C	T	C	-	-	T	T	T	T	T	T	A	T	-	C	C	T	T	T	C	T	G	T	C	A
U438	G	A	-	G	C	C	A	G	C	G	C	-	-	C	T	G	C	T	G	G	-	-	-	-	C	T	C	-	-	T	T	T	T	T	T	A	T	-	C	C	T	T	T	C	T	G	T	C	A
U440	G	A	-	G	C	C	A	G	C	G	C	-	-	C	C	G	C	T	G	G	-	-	-	-	C	T	C	-	T	T	T	T	T	T	T	A	T	-	C	T	T	T	T	C	T	G	T	C	A
U441	G	A	-	G	C	C	A	G	C	G	C	-	-	C	T	G	C	T	G	G	-	-	-	-	C	T	C	-	-	T	T	T	T	T	T	A	T	-	C	C	T	T	T	C	T	G	T	C	A
U442	G	A	-	G	C	C	A	G	C	A	C	-	-	C	C	G	C	T	G	G	-	-	-	-	C	T	C	-	-	T	T	T	T	T	T	A	T	C	C	C	C	T	T	C	T	G	T	C	A
U452	G	A	-	G	C	C	A	G	C	A	C	-	-	C	C	G	C	T	G	G	-	-	-	-	C	T	C	-	T	T	T	T	T	T	T	A	T	-	C	C	T	T	T	C	T	G	T	C	A
U453	G	A	-	G	C	C	A	G	C	G	C	-	-	A	C	G	C	T	G	G	-	-	-	-	C	T	T	C	T	T	T	T	T	T	T	A	T	-	C	C	T	T	T	C	T	G	T	C	A
U454	G	A	-	G	C	C	A	G	C	G	C	-	-	C	T	G	C	T	G	G	-	-	-	-	C	T	C	C	-	T	T	T	T	T	T	A	T	-	C	C	T	T	T	C	T	G	T	C	A
U455	G	A	-	G	C	C	A	G	C	G	C	-	-	C	T	G	C	T	G	G	-	-	-	-	C	T	C	C	-	T	T	T	T	T	T	A	T	-	C	C	T	T	T	C	T	G	T	C	A
U456	G	A	-	G	C	C	A	G	C	G	C	-	-	C	T	G	C	T	G	G	-	-	-	-	C	T	C	-	-	T	T	T	T	T	T	A	T	-	C	C	T	T	T	C	T	G	T	C	A
[truncated: 1,224 more columns]
